# Supplementary material for: Genome-Wide Analysis of the Polygalacturonase Gene Family Sheds Light on the Characteristics, Evolutionary History, and Putative Function of Akebia trifoliata
Source: Int J Mol Sci. 2023 Nov 30;24(23):16973. doi: 10.3390/ijms242316973 (PMC10707396; doi:10.3390/ijms242316973)
Supplement: Supplementary file 1 [file ijms-24-16973-s001.zip]

Archive with 2 entries (2 files):
- Table S1 The value of KaKs.xlsx
- Table S2 Duplication type distribution .xlsx
