# Supplementary material for: Genome-Wide Analysis of the Polygalacturonase Gene Family Sheds Light on the Characteristics, Evolutionary History, and Putative Function of Akebia trifoliata
Source: Int J Mol Sci. 2023 Nov 30;24(23):16973. doi: 10.3390/ijms242316973 (PMC10707396; doi:10.3390/ijms242316973)
Supplement: Supplementary file 1 [file ijms-24-16973-s001.zip › Table S1 The value of KaKs.xlsx]

## Sheet: Sheet1
Seq_1	Seq_2	Ka	Ks	Ka/Ks
AktPG1	AktPG6	0.836981	2.08666	0.401111
AktPG1	AktPG7	0.546986	3.24563	0.16853
AktPG1	AktPG13	0.814828	2.87124	0.283789
AktPG1	AktPG16	0.785876	3.10682	0.252952
AktPG1	AktPG25	0.781918	3.546	0.220507
AktPG1	AktPG28	0.820502	3.41093	0.240551
AktPG1	AktPG29	0.749507	1.84995	0.405149
AktPG1	AktPG30	0.850429	2.56808	0.331153
AktPG1	AktPG35	0.165723	0.821779	0.201663
AktPG1	AktPG36	0.85565	2.99943	0.285271
AktPG1	AktPG40	0.742681	2.56427	0.289627
AktPG1	AktPG43	0.593405	2.79286	0.212473
AktPG1	AktPG47	0.742681	2.44481	0.303778
AktPG2	AktPG3	0.285552	1.26719	0.225343
AktPG2	AktPG4	0.413176	4.86576	0.0849148
AktPG2	AktPG6	0.590421	2.4854	0.237556
AktPG2	AktPG10	0.397324	1.73322	0.22924
AktPG2	AktPG11	0.631911	2.58182	0.244754
AktPG2	AktPG12	0.557398	2.57642	0.216346
AktPG2	AktPG13	0.659718	2.22555	0.29643
AktPG2	AktPG16	0.532748	2.26947	0.234746
AktPG2	AktPG18	0.398964	1.89893	0.210099
AktPG2	AktPG20	0.671833	2.6233	0.256102
AktPG2	AktPG22	0.570325	3.03229	0.188084
AktPG2	AktPG25	0.71007	2.10945	0.336614
AktPG2	AktPG26	0.571518	2.06844	0.276304
AktPG2	AktPG28	0.634924	3.48099	0.182398
AktPG2	AktPG29	0.62549	2.61114	0.239546
AktPG2	AktPG30	0.615628	2.95685	0.208204
AktPG2	AktPG36	0.165612	0.551416	0.300341
AktPG2	AktPG37	0.592139	2.73639	0.216394
AktPG2	AktPG38	0.638608	3.05891	0.20877
AktPG2	AktPG39	0.612929	3.00267	0.204128
AktPG2	AktPG40	0.595618	1.94365	0.306443
AktPG2	AktPG41	0.588621	3.43042	0.171589
AktPG2	AktPG42	0.582949	3.26989	0.178278
AktPG2	AktPG43	0.927379	1.88791	0.491221
AktPG2	AktPG44	0.654591	2.39544	0.273265
AktPG2	AktPG45	0.837792	2.03055	0.412594
AktPG2	AktPG47	0.596044	1.98585	0.300145
AktPG3	AktPG10	0.385787	1.59734	0.241518
AktPG3	AktPG12	0.589338	2.81537	0.209329
AktPG3	AktPG13	0.617388	3.29012	0.187649
AktPG3	AktPG15	0.555049	3.62919	0.15294
AktPG3	AktPG16	0.590397	2.76984	0.213152
AktPG3	AktPG17	0.574681	4.06948	0.141217
AktPG3	AktPG18	0.476025	2.36623	0.201174
AktPG3	AktPG22	0.571563	2.77877	0.205689
AktPG3	AktPG25	0.648583	3.14602	0.20616
AktPG3	AktPG28	0.668352	2.34348	0.285196
AktPG3	AktPG29	0.66732	3.16411	0.210903
AktPG3	AktPG33	0.57329	2.99984	0.191107
AktPG3	AktPG34	0.596799	2.09957	0.284248
AktPG3	AktPG35	0.913571	3.07319	0.297271
AktPG3	AktPG36	0.296097	1.13853	0.26007
AktPG3	AktPG40	0.622587	2.36931	0.262771
AktPG3	AktPG41	0.607066	3.46348	0.175276
AktPG3	AktPG43	0.908143	2.42551	0.374413
AktPG3	AktPG46	0.56134	2.67688	0.209699
AktPG3	AktPG47	0.623018	2.44456	0.254859
AktPG4	AktPG7	0.818811	2.26432	0.361614
AktPG4	AktPG12	0.580351	2.28245	0.254266
AktPG4	AktPG21	0.819782	2.23189	0.367303
AktPG4	AktPG25	0.661968	2.10017	0.315198
AktPG4	AktPG26	0.696573	2.65303	0.262558
AktPG4	AktPG27	0.661168	2.70819	0.244137
AktPG4	AktPG43	0.913039	2.27447	0.40143
AktPG4	AktPG45	0.829585	1.96829	0.421474
AktPG5	AktPG8	0.917365	2.54464	0.360509
AktPG5	AktPG9	0.75308	2.68919	0.28004
AktPG5	AktPG12	0.672421	4.34149	0.154883
AktPG5	AktPG14	0.158216	0.821801	0.192524
AktPG5	AktPG15	0.699112	1.83518	0.380951
AktPG5	AktPG17	0.685057	1.91932	0.356928
AktPG5	AktPG19	0.0936784	0.723552	0.12947
AktPG5	AktPG22	0.590206	2.02707	0.291161
AktPG5	AktPG26	0.669415	2.52758	0.264844
AktPG5	AktPG27	0.587712	1.66991	0.351943
AktPG5	AktPG28	0.604909	2.47087	0.244816
AktPG5	AktPG29	0.59043	3.6177	0.163206
AktPG5	AktPG33	0.638381	2.79776	0.228176
AktPG5	AktPG34	0.69227	2.74193	0.252476
AktPG5	AktPG37	0.680903	1.96631	0.346285
AktPG5	AktPG38	0.594294	2.00088	0.297017
AktPG5	AktPG39	0.633173	2.30508	0.274686
AktPG5	AktPG40	0.664955	4.77389	0.13929
AktPG5	AktPG45	0.71214	2.62335	0.271462
AktPG5	AktPG46	0.699758	2.4766	0.282548
AktPG5	AktPG47	0.664955	3.73416	0.178073
AktPG6	AktPG8	0.871728	3.5962	0.242403
AktPG6	AktPG12	0.486358	2.39809	0.20281
AktPG6	AktPG14	0.568152	2.48162	0.228944
AktPG6	AktPG15	0.513219	3.33267	0.153996
AktPG6	AktPG16	0.532891	2.11745	0.251666
AktPG6	AktPG18	0.580867	3.03424	0.191438
AktPG6	AktPG21	0.795531	3.30874	0.240433
AktPG6	AktPG22	0.544369	2.33798	0.232837
AktPG6	AktPG23	0.444061	1.83127	0.242488
AktPG6	AktPG26	0.47094	2.12111	0.222026
AktPG6	AktPG27	0.460187	2.47539	0.185904
AktPG6	AktPG28	0.468714	2.07534	0.225849
AktPG6	AktPG29	0.479032	2.418	0.198111
AktPG6	AktPG30	0.450853	2.4032	0.187605
AktPG6	AktPG33	0.490445	2.05183	0.239028
AktPG6	AktPG35	0.843848	2.2007	0.383446
AktPG6	AktPG38	0.485547	3.17558	0.1529
AktPG6	AktPG39	0.533989	4.63354	0.115244
AktPG6	AktPG40	0.524813	2.24968	0.233283
AktPG6	AktPG43	0.874037	3.42044	0.255533
AktPG6	AktPG44	0.593352	2.44107	0.24307
AktPG6	AktPG45	0.796168	1.9959	0.398901
AktPG6	AktPG47	0.511546	2.4499	0.208803
AktPG7	AktPG8	0.387825	2.82471	0.137297
AktPG7	AktPG13	0.841877	4.17043	0.201868
AktPG7	AktPG15	0.818034	4.21693	0.193988
AktPG7	AktPG20	0.819227	3.29233	0.248829
AktPG7	AktPG22	0.834441	1.99449	0.418373
AktPG7	AktPG23	0.842385	4.21476	0.199866
AktPG7	AktPG26	0.810291	2.74358	0.295341
AktPG7	AktPG27	0.798875	3.92588	0.20349
AktPG7	AktPG30	0.71891	3.64598	0.197179
AktPG7	AktPG31	0.40092	2.37921	0.16851
AktPG7	AktPG32	0.43304	3.37968	0.128131
AktPG7	AktPG36	0.907961	3.63918	0.249496
AktPG7	AktPG41	0.834645	3.89121	0.214495
AktPG7	AktPG43	0.526741	4.89345	0.107642
AktPG7	AktPG45	0.444034	3.01816	0.147121
AktPG7	AktPG46	0.820891	5.47231	0.150008
AktPG8	AktPG9	0.511175	3.03802	0.168259
AktPG8	AktPG11	0.844625	2.04134	0.413759
AktPG8	AktPG13	0.912357	2.506	0.36407
AktPG8	AktPG22	0.856779	1.79985	0.476029
AktPG8	AktPG25	0.768778	2.88832	0.266168
AktPG8	AktPG26	0.87134	2.87888	0.302666
AktPG8	AktPG28	0.903489	3.17363	0.284686
AktPG8	AktPG30	0.879613	2.01141	0.437311
AktPG8	AktPG31	0.0904297	0.616238	0.146745
AktPG8	AktPG35	0.50173	4.61905	0.108622
AktPG8	AktPG37	0.892984	2.9883	0.298827
AktPG8	AktPG38	0.896399	2.34799	0.381773
AktPG8	AktPG39	0.936023	2.74046	0.341557
AktPG8	AktPG43	0.508806	2.73281	0.186184
AktPG8	AktPG44	0.893125	2.05976	0.433606
AktPG9	AktPG12	0.790191	25.7542	0.0306821
AktPG9	AktPG13	0.826558	3.27741	0.252198
AktPG9	AktPG14	0.761107	4.0413	0.188332
AktPG9	AktPG15	0.771184	2.58841	0.297937
AktPG9	AktPG16	0.825765	2.13414	0.386931
AktPG9	AktPG17	0.787124	2.68417	0.293247
AktPG9	AktPG18	0.802153	4.5194	0.177491
AktPG9	AktPG21	0.436459	3.18489	0.13704
AktPG9	AktPG23	0.855907	4.75466	0.180014
AktPG9	AktPG26	0.788366	2.2606	0.348743
AktPG9	AktPG28	0.874923	5.63724	0.155204
AktPG9	AktPG30	0.749808	4.31348	0.173829
AktPG9	AktPG31	0.467904	2.66071	0.175857
AktPG9	AktPG32	0.183431	1.72626	0.106259
AktPG9	AktPG45	0.424462	2.96551	0.143133
AktPG10	AktPG13	0.681459	3.37928	0.201658
AktPG10	AktPG18	0.502653	1.97394	0.254644
AktPG10	AktPG20	0.675469	2.92342	0.231054
AktPG10	AktPG21	0.895195	2.40668	0.371963
AktPG10	AktPG30	0.675973	3.14602	0.214866
AktPG10	AktPG35	0.937901	1.98265	0.473055
AktPG10	AktPG36	0.369958	4.21553	0.0877607
AktPG10	AktPG37	0.652559	2.82991	0.230593
AktPG10	AktPG45	0.935824	3.4444	0.271694
AktPG11	AktPG14	0.485935	3.48653	0.139375
AktPG11	AktPG18	0.628363	3.33733	0.188283
AktPG11	AktPG20	0.292715	2.23645	0.130883
AktPG11	AktPG32	0.770045	5.17916	0.148681
AktPG11	AktPG36	0.624414	3.986	0.156652
AktPG11	AktPG44	0.103143	0.691516	0.149155
AktPG11	AktPG45	0.883974	2.58135	0.342447
AktPG12	AktPG13	0.589551	4.52011	0.130428
AktPG12	AktPG15	0.29303	1.23311	0.237635
AktPG12	AktPG16	0.167879	0.652145	0.257426
AktPG12	AktPG17	0.303682	1.34938	0.225053
AktPG12	AktPG19	0.649337	4.98771	0.130187
AktPG12	AktPG23	0.590055	2.49748	0.236261
AktPG12	AktPG26	0.617898	2.65802	0.232465
AktPG12	AktPG28	0.563129	2.20881	0.254947
AktPG12	AktPG29	0.577013	2.51506	0.229423
AktPG12	AktPG30	0.574882	4.58692	0.125331
AktPG12	AktPG32	0.770312	3.07407	0.250584
AktPG12	AktPG33	0.293353	1.45145	0.20211
AktPG12	AktPG34	0.276519	1.66072	0.166505
AktPG12	AktPG35	0.808096	2.15973	0.374166
AktPG12	AktPG38	0.608261	2.75756	0.220579
AktPG12	AktPG39	0.57215	2.95387	0.193695
AktPG12	AktPG40	0.339954	2.19439	0.154919
AktPG12	AktPG41	0.248285	1.14494	0.216854
AktPG12	AktPG42	0.250097	1.16671	0.214361
AktPG12	AktPG43	0.790381	2.51819	0.313869
AktPG12	AktPG45	0.73217	2.33798	0.313163
AktPG12	AktPG46	0.315833	1.29036	0.244763
AktPG12	AktPG47	0.342051	2.18307	0.156683
AktPG13	AktPG18	0.610947	1.98524	0.307744
AktPG13	AktPG22	0.532873	2.0829	0.255833
AktPG13	AktPG26	0.587648	1.83448	0.320336
AktPG13	AktPG27	0.549561	2.75872	0.199209
AktPG13	AktPG28	0.587867	3.43954	0.170914
AktPG13	AktPG29	0.62188	2.92854	0.212351
AktPG13	AktPG30	0.595762	4.94185	0.120554
AktPG13	AktPG33	0.5883	2.68509	0.219098
AktPG13	AktPG37	0.541329	2.0487	0.264231
AktPG13	AktPG38	0.500987	2.56713	0.195155
AktPG13	AktPG39	0.555426	1.89722	0.292757
AktPG13	AktPG40	0.63724	2.16248	0.29468
AktPG13	AktPG44	0.62284	2.38952	0.260655
AktPG13	AktPG45	0.818799	2.41755	0.338689
AktPG13	AktPG47	0.640342	2.15156	0.297618
AktPG14	AktPG15	0.649804	2.19097	0.296583
AktPG14	AktPG19	0.122749	0.607535	0.202045
AktPG14	AktPG22	0.589167	4.09672	0.143814
AktPG14	AktPG26	0.663173	2.18947	0.302893
AktPG14	AktPG27	0.592051	2.28437	0.259175
AktPG14	AktPG28	0.670192	1.96812	0.340523
AktPG14	AktPG33	0.624565	4.17626	0.149551
AktPG14	AktPG37	0.677422	2.01272	0.33657
AktPG14	AktPG38	0.612098	1.97281	0.310266
AktPG14	AktPG39	0.616203	2.56855	0.239903
AktPG14	AktPG45	0.722296	2.67746	0.269769
AktPG15	AktPG16	0.25992	1.41179	0.184106
AktPG15	AktPG17	0.0131964	0.0117611	1.12204
AktPG15	AktPG18	0.551883	3.13549	0.176011
AktPG15	AktPG19	0.691245	3.09609	0.223264
AktPG15	AktPG20	0.5979	3.21392	0.186034
AktPG15	AktPG23	0.5602	3.58624	0.156208
AktPG15	AktPG24	0.616371	1.79945	0.342532
AktPG15	AktPG28	0.566655	3.333	0.170014
AktPG15	AktPG33	0.179016	0.786377	0.227647
AktPG15	AktPG34	0.17023	0.847076	0.200962
AktPG15	AktPG37	0.571047	2.79659	0.204194
AktPG15	AktPG39	0.561192	2.78177	0.201739
AktPG15	AktPG40	0.323433	1.62416	0.199139
AktPG15	AktPG41	0.282675	1.56714	0.180377
AktPG15	AktPG42	0.285316	1.55991	0.182906
AktPG15	AktPG43	0.828956	3.13602	0.264334
AktPG15	AktPG46	0.106356	0.38133	0.278907
AktPG15	AktPG47	0.323433	1.65862	0.195002
AktPG16	AktPG17	0.261695	1.53023	0.171016
AktPG16	AktPG21	0.786242	2.22582	0.353237
AktPG16	AktPG22	0.562297	3.63795	0.154564
AktPG16	AktPG23	0.652888	2.40611	0.271345
AktPG16	AktPG24	0.655565	2.5345	0.258657
AktPG16	AktPG28	0.61398	3.17655	0.193285
AktPG16	AktPG29	0.605531	2.57497	0.23516
AktPG16	AktPG31	0.875704	2.47481	0.353846
AktPG16	AktPG32	0.850495	2.69391	0.31571
AktPG16	AktPG33	0.248917	1.38321	0.179956
AktPG16	AktPG34	0.218578	1.47588	0.1481
AktPG16	AktPG35	0.884107	4.02197	0.219819
AktPG16	AktPG36	0.549819	3.19935	0.171853
AktPG16	AktPG40	0.318797	1.9747	0.161441
AktPG16	AktPG41	0.226744	1.23908	0.182994
AktPG16	AktPG42	0.231746	1.30373	0.177756
AktPG16	AktPG43	0.849232	3.05006	0.278431
AktPG16	AktPG45	0.755703	2.09961	0.359926
AktPG16	AktPG46	0.267258	1.50402	0.177695
AktPG16	AktPG47	0.320533	2.02697	0.158134
AktPG17	AktPG18	0.566311	2.86077	0.197958
AktPG17	AktPG19	0.6767	3.25057	0.208179
AktPG17	AktPG23	0.572627	3.01643	0.189836
AktPG17	AktPG24	0.609738	1.7883	0.34096
AktPG17	AktPG28	0.579549	3.12306	0.185571
AktPG17	AktPG33	0.196027	0.815453	0.240391
AktPG17	AktPG34	0.191943	0.847558	0.226466
AktPG17	AktPG37	0.594119	2.14507	0.276969
AktPG17	AktPG39	0.56875	3.41798	0.166399
AktPG17	AktPG40	0.335808	1.6452	0.204114
AktPG17	AktPG41	0.289519	1.55018	0.186765
AktPG17	AktPG42	0.29043	1.58066	0.183739
AktPG17	AktPG43	0.792293	3.27527	0.241902
AktPG17	AktPG46	0.0659865	0.221155	0.298373
AktPG17	AktPG47	0.335808	1.67851	0.200063
AktPG18	AktPG20	0.644719	3.95843	0.162872
AktPG18	AktPG21	0.787064	3.6142	0.21777
AktPG18	AktPG22	0.607224	2.60445	0.233149
AktPG18	AktPG23	0.636899	3.60361	0.17674
AktPG18	AktPG26	0.696631	2.91854	0.238691
AktPG18	AktPG28	0.608586	3.4538	0.176208
AktPG18	AktPG29	0.611408	3.01613	0.202713
AktPG18	AktPG33	0.629108	3.7355	0.168413
AktPG18	AktPG35	0.845829	2.75076	0.30749
AktPG18	AktPG36	0.453697	1.99263	0.227688
AktPG18	AktPG37	0.705436	2.28923	0.308155
AktPG18	AktPG38	0.671103	2.55119	0.263055
AktPG18	AktPG39	0.70355	2.2805	0.308507
AktPG18	AktPG46	0.589927	2.37929	0.247943
AktPG19	AktPG26	0.637972	2.18305	0.292239
AktPG19	AktPG27	0.585186	2.51902	0.232307
AktPG19	AktPG28	0.645184	2.83115	0.227888
AktPG19	AktPG30	0.623182	2.72971	0.228296
AktPG19	AktPG37	0.699449	1.9938	0.350812
AktPG19	AktPG38	0.631595	2.41755	0.261255
AktPG20	AktPG22	0.556519	2.98679	0.186327
AktPG20	AktPG33	0.582672	2.66079	0.218985
AktPG20	AktPG39	0.650974	3.21034	0.202775
AktPG20	AktPG44	0.280385	2.42813	0.115474
AktPG21	AktPG23	0.868677	2.97499	0.291993
AktPG21	AktPG28	0.794491	1.68636	0.471127
AktPG21	AktPG29	0.731401	2.99393	0.244295
AktPG21	AktPG30	0.807842	1.70162	0.474749
AktPG21	AktPG33	0.705856	4.9549	0.142456
AktPG21	AktPG40	0.826922	3.76312	0.219744
AktPG21	AktPG43	0.339223	3.30362	0.102682
AktPG21	AktPG45	0.0986314	0.429509	0.229638
AktPG21	AktPG47	0.826922	3.76312	0.219744
AktPG22	AktPG23	0.556536	4.04443	0.137605
AktPG22	AktPG26	0.578084	3.63117	0.159201
AktPG22	AktPG28	0.563325	3.02142	0.186444
AktPG22	AktPG29	0.613748	1.81735	0.337716
AktPG22	AktPG30	0.602452	1.72829	0.348583
AktPG22	AktPG31	0.79703	2.40781	0.331018
AktPG22	AktPG32	0.895068	2.62054	0.341558
AktPG22	AktPG34	0.573825	2.82836	0.202883
AktPG22	AktPG36	0.539295	2.68687	0.200715
AktPG22	AktPG37	0.211498	0.817804	0.258617
AktPG22	AktPG38	0.16561	0.665505	0.248848
AktPG22	AktPG39	0.197949	0.706657	0.28012
AktPG22	AktPG40	0.546889	2.82488	0.193597
AktPG22	AktPG45	0.743631	2.06717	0.359734
AktPG22	AktPG47	0.549765	2.64758	0.207648
AktPG23	AktPG24	0.575373	3.29686	0.174521
AktPG23	AktPG25	0.565532	2.59377	0.218035
AktPG23	AktPG26	0.489994	1.71897	0.285051
AktPG23	AktPG27	0.46086	2.3061	0.199844
AktPG23	AktPG28	0.47867	2.96507	0.161436
AktPG23	AktPG30	0.458514	3.4874	0.131477
AktPG23	AktPG31	0.911875	2.36013	0.386367
AktPG23	AktPG41	0.63877	3.42904	0.186283
AktPG23	AktPG42	0.613063	3.86029	0.158813
AktPG23	AktPG44	0.63577	3.91425	0.162424
AktPG24	AktPG26	0.604324	2.94264	0.205368
AktPG24	AktPG27	0.562533	2.93141	0.191898
AktPG24	AktPG28	0.598296	2.61943	0.228407
AktPG24	AktPG32	0.882972	3.32385	0.265647
AktPG24	AktPG36	0.656645	3.72959	0.176064
AktPG24	AktPG40	0.612039	2.67285	0.228984
AktPG24	AktPG46	0.63444	2.15211	0.2948
AktPG24	AktPG47	0.612039	2.67285	0.228984
AktPG25	AktPG26	0.578892	3.09091	0.187289
AktPG25	AktPG27	0.592236	2.50842	0.236099
AktPG25	AktPG37	0.438281	3.84086	0.11411
AktPG25	AktPG38	0.427596	4.31284	0.0991449
AktPG26	AktPG27	0.211244	0.569648	0.370832
AktPG26	AktPG28	0.496988	1.37198	0.362242
AktPG26	AktPG29	0.559751	1.69966	0.32933
AktPG26	AktPG30	0.492321	1.58503	0.310606
AktPG26	AktPG31	0.902682	2.49661	0.361564
AktPG26	AktPG35	0.870528	3.28124	0.265304
AktPG26	AktPG36	0.667	2.21113	0.301656
AktPG26	AktPG39	0.622197	2.68153	0.23203
AktPG26	AktPG40	0.665924	3.82261	0.174207
AktPG26	AktPG43	0.832527	2.48938	0.334431
AktPG26	AktPG44	0.65366	3.78693	0.17261
AktPG26	AktPG47	0.669366	3.30275	0.202669
AktPG27	AktPG28	0.47473	1.97473	0.240403
AktPG27	AktPG29	0.543945	2.59698	0.209453
AktPG27	AktPG30	0.499132	2.44601	0.20406
AktPG27	AktPG39	0.578165	3.26398	0.177135
AktPG28	AktPG29	0.0904338	0.279425	0.323642
AktPG28	AktPG30	0.138288	0.35818	0.386085
AktPG28	AktPG34	0.617876	3.05343	0.202355
AktPG28	AktPG35	0.855127	2.38329	0.358801
AktPG28	AktPG36	0.630055	2.71776	0.231828
AktPG28	AktPG37	0.562118	1.97091	0.285208
AktPG28	AktPG38	0.568115	2.61658	0.217121
AktPG28	AktPG39	0.545856	1.89057	0.288726
AktPG28	AktPG40	0.607345	2.41965	0.251005
AktPG28	AktPG45	0.831308	1.94087	0.428316
AktPG28	AktPG47	0.607345	2.32817	0.260868
AktPG29	AktPG30	0.184485	0.398751	0.462657
AktPG29	AktPG35	0.713466	1.49515	0.477186
AktPG29	AktPG37	0.624589	2.00964	0.310797
AktPG29	AktPG38	0.584964	2.04313	0.286307
AktPG29	AktPG39	0.607364	1.94002	0.313072
AktPG29	AktPG40	0.601585	2.24432	0.268048
AktPG29	AktPG45	0.726496	2.72911	0.266203
AktPG29	AktPG47	0.614949	2.62855	0.23395
AktPG30	AktPG31	0.835846	2.84846	0.293438
AktPG30	AktPG35	0.826551	3.07215	0.269047
AktPG30	AktPG36	0.616157	3.14941	0.195642
AktPG30	AktPG37	0.617642	1.84556	0.334664
AktPG30	AktPG38	0.57791	1.81252	0.318844
AktPG30	AktPG39	0.592872	1.58339	0.374431
AktPG30	AktPG40	0.583026	2.91234	0.200191
AktPG30	AktPG45	0.841731	2.27559	0.369895
AktPG30	AktPG47	0.583026	3.12057	0.186833
AktPG31	AktPG33	0.856714	2.75479	0.310991
AktPG31	AktPG34	0.837745	2.9503	0.283953
AktPG31	AktPG38	0.843242	3.94821	0.213576
AktPG31	AktPG39	0.899481	2.45058	0.367049
AktPG31	AktPG41	0.745705	2.15552	0.345951
AktPG31	AktPG42	0.709839	1.75923	0.403493
AktPG31	AktPG43	0.450396	2.71003	0.166196
AktPG32	AktPG37	0.844746	2.70819	0.311923
AktPG32	AktPG38	0.867774	2.04876	0.42356
AktPG32	AktPG39	0.897757	3.16879	0.283313
AktPG32	AktPG46	0.851514	2.49017	0.34195
AktPG33	AktPG34	0.0699164	0.414051	0.168859
AktPG33	AktPG38	0.577832	2.85269	0.202557
AktPG33	AktPG39	0.565983	1.87086	0.302526
AktPG33	AktPG40	0.305012	1.61844	0.188461
AktPG33	AktPG41	0.270722	1.45468	0.186105
AktPG33	AktPG42	0.267685	1.38174	0.19373
AktPG33	AktPG43	0.869676	2.52272	0.344738
AktPG33	AktPG45	0.717669	2.84483	0.252272
AktPG33	AktPG46	0.21764	0.969221	0.224551
AktPG33	AktPG47	0.307062	1.64604	0.186546
AktPG34	AktPG38	0.580306	2.60313	0.222926
AktPG34	AktPG39	0.566232	2.26695	0.249777
AktPG34	AktPG40	0.296013	1.75841	0.168341
AktPG34	AktPG41	0.251855	1.45564	0.17302
AktPG34	AktPG42	0.246016	1.3629	0.18051
AktPG34	AktPG43	0.814586	2.27461	0.358121
AktPG34	AktPG45	0.756518	2.31828	0.326327
AktPG34	AktPG46	0.209755	1.0092	0.207843
AktPG34	AktPG47	0.297974	1.79013	0.166454
AktPG35	AktPG37	0.842484	3.77562	0.223138
AktPG35	AktPG39	0.776853	2.2786	0.340934
AktPG35	AktPG40	0.871338	1.86888	0.466236
AktPG35	AktPG43	0.625096	2.41815	0.258502
AktPG35	AktPG47	0.860982	2.04552	0.420911
AktPG36	AktPG38	0.669671	3.1085	0.215432
AktPG36	AktPG39	0.614223	3.62533	0.169425
AktPG36	AktPG40	0.568233	2.04122	0.278379
AktPG36	AktPG43	0.909275	1.94606	0.467239
AktPG36	AktPG44	0.608874	1.83067	0.332596
AktPG36	AktPG45	0.835375	3.41798	0.244406
AktPG36	AktPG47	0.568638	2.08931	0.272165
AktPG37	AktPG38	0.0905388	0.186595	0.485216
AktPG37	AktPG39	0.107079	0.245763	0.435703
AktPG37	AktPG40	0.564739	2.50067	0.225835
AktPG37	AktPG43	0.925797	3.06476	0.302078
AktPG37	AktPG44	0.708292	2.5946	0.272987
AktPG37	AktPG46	0.62638	2.45868	0.254763
AktPG37	AktPG47	0.567592	2.59604	0.218638
AktPG38	AktPG39	0.0893014	0.245606	0.363596
AktPG38	AktPG40	0.581756	2.00812	0.289702
AktPG38	AktPG42	0.573981	2.79422	0.205417
AktPG38	AktPG43	0.792117	3.51256	0.22551
AktPG38	AktPG44	0.619768	2.62352	0.236235
AktPG38	AktPG45	0.781803	2.57143	0.304034
AktPG38	AktPG47	0.585204	2.06529	0.283351
AktPG39	AktPG40	0.585509	2.82248	0.207445
AktPG39	AktPG43	0.87228	2.301	0.379088
AktPG39	AktPG44	0.669296	3.85409	0.173659
AktPG39	AktPG45	0.819703	3.56553	0.229896
AktPG39	AktPG46	0.607723	3.58686	0.16943
AktPG39	AktPG47	0.58843	2.97299	0.197926
AktPG40	AktPG41	0.324245	2.02338	0.16025
AktPG40	AktPG42	0.317953	3.15853	0.100665
AktPG40	AktPG45	0.834527	2.37841	0.350876
AktPG40	AktPG46	0.353628	2.03013	0.17419
AktPG40	AktPG47	0.001134	0.00356084	0.318465
AktPG41	AktPG42	0.016308	0.070708	0.230639
AktPG41	AktPG46	0.326973	1.70207	0.192103
AktPG41	AktPG47	0.326279	1.96308	0.166207
AktPG42	AktPG43	0.882839	2.79048	0.316375
AktPG42	AktPG46	0.305939	1.53151	0.199764
AktPG42	AktPG47	0.319968	2.91645	0.109712
AktPG43	AktPG44	0.88151	2.67318	0.32976
AktPG43	AktPG46	0.863768	3.23812	0.26675
AktPG45	AktPG47	0.834527	2.37841	0.350876
AktPG46	AktPG47	0.353628	2.08676	0.169463

## Sheet: Sheet2
Table S1: The value of KaKs
Seq_1	Seq_2	Ka	Ks	Ka/Ks
AktPG15	AktPG17	0.0131964	0.0117611	1.12204
AktPG2	AktPG43	0.927379	1.88791	0.491221
AktPG37	AktPG38	0.0905388	0.186595	0.485216
AktPG29	AktPG35	0.713466	1.49515	0.477186
AktPG8	AktPG22	0.856779	1.79985	0.476029
AktPG21	AktPG30	0.807842	1.70162	0.474749
AktPG10	AktPG35	0.937901	1.98265	0.473055
AktPG21	AktPG28	0.794491	1.68636	0.471127
AktPG36	AktPG43	0.909275	1.94606	0.467239
AktPG35	AktPG40	0.871338	1.86888	0.466236
AktPG29	AktPG30	0.184485	0.398751	0.462657
AktPG8	AktPG30	0.879613	2.01141	0.437311
AktPG37	AktPG39	0.107079	0.245763	0.435703
AktPG8	AktPG44	0.893125	2.05976	0.433606
AktPG28	AktPG45	0.831308	1.94087	0.428316
AktPG32	AktPG38	0.867774	2.04876	0.42356
AktPG4	AktPG45	0.829585	1.96829	0.421474
AktPG35	AktPG47	0.860982	2.04552	0.420911
AktPG7	AktPG22	0.834441	1.99449	0.418373
AktPG8	AktPG11	0.844625	2.04134	0.413759
AktPG2	AktPG45	0.837792	2.03055	0.412594
AktPG1	AktPG29	0.749507	1.84995	0.405149
AktPG31	AktPG42	0.709839	1.75923	0.403493
AktPG4	AktPG43	0.913039	2.27447	0.40143
AktPG1	AktPG6	0.836981	2.08666	0.401111
AktPG6	AktPG45	0.796168	1.9959	0.398901
AktPG9	AktPG16	0.825765	2.13414	0.386931
AktPG23	AktPG31	0.911875	2.36013	0.386367
AktPG28	AktPG30	0.138288	0.35818	0.386085
AktPG6	AktPG35	0.843848	2.2007	0.383446
AktPG8	AktPG38	0.896399	2.34799	0.381773
AktPG5	AktPG15	0.699112	1.83518	0.380951
AktPG39	AktPG43	0.87228	2.301	0.379088
AktPG30	AktPG39	0.592872	1.58339	0.374431
AktPG3	AktPG43	0.908143	2.42551	0.374413
AktPG12	AktPG35	0.808096	2.15973	0.374166
AktPG10	AktPG21	0.895195	2.40668	0.371963
AktPG26	AktPG27	0.211244	0.569648	0.370832
AktPG30	AktPG45	0.841731	2.27559	0.369895
AktPG4	AktPG21	0.819782	2.23189	0.367303
AktPG31	AktPG39	0.899481	2.45058	0.367049
AktPG8	AktPG13	0.912357	2.506	0.36407
AktPG38	AktPG39	0.0893014	0.245606	0.363596
AktPG26	AktPG28	0.496988	1.37198	0.362242
AktPG4	AktPG7	0.818811	2.26432	0.361614
AktPG26	AktPG31	0.902682	2.49661	0.361564
AktPG5	AktPG8	0.917365	2.54464	0.360509
AktPG16	AktPG45	0.755703	2.09961	0.359926
AktPG22	AktPG45	0.743631	2.06717	0.359734
AktPG28	AktPG35	0.855127	2.38329	0.358801
AktPG34	AktPG43	0.814586	2.27461	0.358121
AktPG5	AktPG17	0.685057	1.91932	0.356928
AktPG16	AktPG31	0.875704	2.47481	0.353846
AktPG16	AktPG21	0.786242	2.22582	0.353237
AktPG5	AktPG27	0.587712	1.66991	0.351943
AktPG40	AktPG45	0.834527	2.37841	0.350876
AktPG45	AktPG47	0.834527	2.37841	0.350876
AktPG19	AktPG37	0.699449	1.9938	0.350812
AktPG9	AktPG26	0.788366	2.2606	0.348743
AktPG22	AktPG30	0.602452	1.72829	0.348583
AktPG5	AktPG37	0.680903	1.96631	0.346285
AktPG31	AktPG41	0.745705	2.15552	0.345951
AktPG33	AktPG43	0.869676	2.52272	0.344738
AktPG15	AktPG24	0.616371	1.79945	0.342532
AktPG11	AktPG45	0.883974	2.58135	0.342447
AktPG32	AktPG46	0.851514	2.49017	0.34195
AktPG22	AktPG32	0.895068	2.62054	0.341558
AktPG8	AktPG39	0.936023	2.74046	0.341557
AktPG17	AktPG24	0.609738	1.7883	0.34096
AktPG35	AktPG39	0.776853	2.2786	0.340934
AktPG14	AktPG28	0.670192	1.96812	0.340523
AktPG13	AktPG45	0.818799	2.41755	0.338689
AktPG22	AktPG29	0.613748	1.81735	0.337716
AktPG2	AktPG25	0.71007	2.10945	0.336614
AktPG14	AktPG37	0.677422	2.01272	0.33657
AktPG30	AktPG37	0.617642	1.84556	0.334664
AktPG26	AktPG43	0.832527	2.48938	0.334431
AktPG36	AktPG44	0.608874	1.83067	0.332596
AktPG1	AktPG30	0.850429	2.56808	0.331153
AktPG22	AktPG31	0.79703	2.40781	0.331018
AktPG43	AktPG44	0.88151	2.67318	0.32976
AktPG26	AktPG29	0.559751	1.69966	0.32933
AktPG34	AktPG45	0.756518	2.31828	0.326327
AktPG28	AktPG29	0.0904338	0.279425	0.323642
AktPG13	AktPG26	0.587648	1.83448	0.320336
AktPG30	AktPG38	0.57791	1.81252	0.318844
AktPG40	AktPG47	0.001134	0.00356084	0.318465
AktPG42	AktPG43	0.882839	2.79048	0.316375
AktPG16	AktPG32	0.850495	2.69391	0.31571
AktPG4	AktPG25	0.661968	2.10017	0.315198
AktPG12	AktPG43	0.790381	2.51819	0.313869
AktPG12	AktPG45	0.73217	2.33798	0.313163
AktPG29	AktPG39	0.607364	1.94002	0.313072
AktPG32	AktPG37	0.844746	2.70819	0.311923
AktPG31	AktPG33	0.856714	2.75479	0.310991
AktPG29	AktPG37	0.624589	2.00964	0.310797
AktPG26	AktPG30	0.492321	1.58503	0.310606
AktPG14	AktPG38	0.612098	1.97281	0.310266
AktPG18	AktPG39	0.70355	2.2805	0.308507
AktPG18	AktPG37	0.705436	2.28923	0.308155
AktPG13	AktPG18	0.610947	1.98524	0.307744
AktPG18	AktPG35	0.845829	2.75076	0.30749
AktPG2	AktPG40	0.595618	1.94365	0.306443
AktPG38	AktPG45	0.781803	2.57143	0.304034
AktPG1	AktPG47	0.742681	2.44481	0.303778
AktPG14	AktPG26	0.663173	2.18947	0.302893
AktPG8	AktPG26	0.87134	2.87888	0.302666
AktPG33	AktPG39	0.565983	1.87086	0.302526
AktPG37	AktPG43	0.925797	3.06476	0.302078
AktPG26	AktPG36	0.667	2.21113	0.301656
AktPG2	AktPG36	0.165612	0.551416	0.300341
AktPG2	AktPG47	0.596044	1.98585	0.300145
AktPG8	AktPG37	0.892984	2.9883	0.298827
AktPG17	AktPG46	0.0659865	0.221155	0.298373
AktPG9	AktPG15	0.771184	2.58841	0.297937
AktPG13	AktPG47	0.640342	2.15156	0.297618
AktPG3	AktPG35	0.913571	3.07319	0.297271
AktPG5	AktPG38	0.594294	2.00088	0.297017
AktPG14	AktPG15	0.649804	2.19097	0.296583
AktPG2	AktPG13	0.659718	2.22555	0.29643
AktPG7	AktPG26	0.810291	2.74358	0.295341
AktPG24	AktPG46	0.63444	2.15211	0.2948
AktPG13	AktPG40	0.63724	2.16248	0.29468
AktPG30	AktPG31	0.835846	2.84846	0.293438
AktPG9	AktPG17	0.787124	2.68417	0.293247
AktPG13	AktPG39	0.555426	1.89722	0.292757
AktPG19	AktPG26	0.637972	2.18305	0.292239
AktPG21	AktPG23	0.868677	2.97499	0.291993
AktPG5	AktPG22	0.590206	2.02707	0.291161
AktPG38	AktPG40	0.581756	2.00812	0.289702
AktPG1	AktPG40	0.742681	2.56427	0.289627
AktPG28	AktPG39	0.545856	1.89057	0.288726
AktPG29	AktPG38	0.584964	2.04313	0.286307
AktPG1	AktPG36	0.85565	2.99943	0.285271
AktPG28	AktPG37	0.562118	1.97091	0.285208
AktPG3	AktPG28	0.668352	2.34348	0.285196
AktPG23	AktPG26	0.489994	1.71897	0.285051
AktPG8	AktPG28	0.903489	3.17363	0.284686
AktPG3	AktPG34	0.596799	2.09957	0.284248
AktPG31	AktPG34	0.837745	2.9503	0.283953
AktPG1	AktPG13	0.814828	2.87124	0.283789
AktPG38	AktPG47	0.585204	2.06529	0.283351
AktPG32	AktPG39	0.897757	3.16879	0.283313
AktPG5	AktPG46	0.699758	2.4766	0.282548
AktPG22	AktPG39	0.197949	0.706657	0.28012
AktPG5	AktPG9	0.75308	2.68919	0.28004
AktPG15	AktPG46	0.106356	0.38133	0.278907
AktPG16	AktPG43	0.849232	3.05006	0.278431
AktPG36	AktPG40	0.568233	2.04122	0.278379
AktPG17	AktPG37	0.594119	2.14507	0.276969
AktPG2	AktPG26	0.571518	2.06844	0.276304
AktPG5	AktPG39	0.633173	2.30508	0.274686
AktPG2	AktPG44	0.654591	2.39544	0.273265
AktPG37	AktPG44	0.708292	2.5946	0.272987
AktPG36	AktPG47	0.568638	2.08931	0.272165
AktPG10	AktPG45	0.935824	3.4444	0.271694
AktPG5	AktPG45	0.71214	2.62335	0.271462
AktPG16	AktPG23	0.652888	2.40611	0.271345
AktPG14	AktPG45	0.722296	2.67746	0.269769
AktPG30	AktPG35	0.826551	3.07215	0.269047
AktPG29	AktPG40	0.601585	2.24432	0.268048
AktPG43	AktPG46	0.863768	3.23812	0.26675
AktPG29	AktPG45	0.726496	2.72911	0.266203
AktPG8	AktPG25	0.768778	2.88832	0.266168
AktPG24	AktPG32	0.882972	3.32385	0.265647
AktPG26	AktPG35	0.870528	3.28124	0.265304
AktPG5	AktPG26	0.669415	2.52758	0.264844
AktPG15	AktPG43	0.828956	3.13602	0.264334
AktPG13	AktPG37	0.541329	2.0487	0.264231
AktPG18	AktPG38	0.671103	2.55119	0.263055
AktPG3	AktPG40	0.622587	2.36931	0.262771
AktPG4	AktPG26	0.696573	2.65303	0.262558
AktPG19	AktPG38	0.631595	2.41755	0.261255
AktPG28	AktPG47	0.607345	2.32817	0.260868
AktPG13	AktPG44	0.62284	2.38952	0.260655
AktPG3	AktPG36	0.296097	1.13853	0.26007
AktPG14	AktPG27	0.592051	2.28437	0.259175
AktPG16	AktPG24	0.655565	2.5345	0.258657
AktPG22	AktPG37	0.211498	0.817804	0.258617
AktPG35	AktPG43	0.625096	2.41815	0.258502
AktPG12	AktPG16	0.167879	0.652145	0.257426
AktPG2	AktPG20	0.671833	2.6233	0.256102
AktPG13	AktPG22	0.532873	2.0829	0.255833
AktPG6	AktPG43	0.874037	3.42044	0.255533
AktPG12	AktPG28	0.563129	2.20881	0.254947
AktPG3	AktPG47	0.623018	2.44456	0.254859
AktPG37	AktPG46	0.62638	2.45868	0.254763
AktPG10	AktPG18	0.502653	1.97394	0.254644
AktPG4	AktPG12	0.580351	2.28245	0.254266
AktPG1	AktPG16	0.785876	3.10682	0.252952
AktPG5	AktPG34	0.69227	2.74193	0.252476
AktPG33	AktPG45	0.717669	2.84483	0.252272
AktPG9	AktPG13	0.826558	3.27741	0.252198
AktPG6	AktPG16	0.532891	2.11745	0.251666
AktPG28	AktPG40	0.607345	2.41965	0.251005
AktPG12	AktPG32	0.770312	3.07407	0.250584
AktPG34	AktPG39	0.566232	2.26695	0.249777
AktPG7	AktPG36	0.907961	3.63918	0.249496
AktPG22	AktPG38	0.16561	0.665505	0.248848
AktPG7	AktPG20	0.819227	3.29233	0.248829
AktPG18	AktPG46	0.589927	2.37929	0.247943
AktPG5	AktPG28	0.604909	2.47087	0.244816
AktPG12	AktPG46	0.315833	1.29036	0.244763
AktPG2	AktPG11	0.631911	2.58182	0.244754
AktPG36	AktPG45	0.835375	3.41798	0.244406
AktPG21	AktPG29	0.731401	2.99393	0.244295
AktPG4	AktPG27	0.661168	2.70819	0.244137
AktPG6	AktPG44	0.593352	2.44107	0.24307
AktPG6	AktPG23	0.444061	1.83127	0.242488
AktPG6	AktPG8	0.871728	3.5962	0.242403
AktPG17	AktPG43	0.792293	3.27527	0.241902
AktPG3	AktPG10	0.385787	1.59734	0.241518
AktPG1	AktPG28	0.820502	3.41093	0.240551
AktPG6	AktPG21	0.795531	3.30874	0.240433
AktPG27	AktPG28	0.47473	1.97473	0.240403
AktPG17	AktPG33	0.196027	0.815453	0.240391
AktPG14	AktPG39	0.616203	2.56855	0.239903
AktPG2	AktPG29	0.62549	2.61114	0.239546
AktPG6	AktPG33	0.490445	2.05183	0.239028
AktPG18	AktPG26	0.696631	2.91854	0.238691
AktPG12	AktPG15	0.29303	1.23311	0.237635
AktPG2	AktPG6	0.590421	2.4854	0.237556
AktPG12	AktPG23	0.590055	2.49748	0.236261
AktPG38	AktPG44	0.619768	2.62352	0.236235
AktPG25	AktPG27	0.592236	2.50842	0.236099
AktPG16	AktPG29	0.605531	2.57497	0.23516
AktPG2	AktPG16	0.532748	2.26947	0.234746
AktPG29	AktPG47	0.614949	2.62855	0.23395
AktPG6	AktPG40	0.524813	2.24968	0.233283
AktPG18	AktPG22	0.607224	2.60445	0.233149
AktPG6	AktPG22	0.544369	2.33798	0.232837
AktPG12	AktPG26	0.617898	2.65802	0.232465
AktPG19	AktPG27	0.585186	2.51902	0.232307
AktPG26	AktPG39	0.622197	2.68153	0.23203
AktPG28	AktPG36	0.630055	2.71776	0.231828
AktPG10	AktPG20	0.675469	2.92342	0.231054
AktPG41	AktPG42	0.016308	0.070708	0.230639
AktPG10	AktPG37	0.652559	2.82991	0.230593
AktPG39	AktPG45	0.819703	3.56553	0.229896
AktPG21	AktPG45	0.0986314	0.429509	0.229638
AktPG12	AktPG29	0.577013	2.51506	0.229423
AktPG2	AktPG10	0.397324	1.73322	0.22924
AktPG24	AktPG40	0.612039	2.67285	0.228984
AktPG24	AktPG47	0.612039	2.67285	0.228984
AktPG6	AktPG14	0.568152	2.48162	0.228944
AktPG24	AktPG28	0.598296	2.61943	0.228407
AktPG19	AktPG30	0.623182	2.72971	0.228296
AktPG5	AktPG33	0.638381	2.79776	0.228176
AktPG19	AktPG28	0.645184	2.83115	0.227888
AktPG18	AktPG36	0.453697	1.99263	0.227688
AktPG15	AktPG33	0.179016	0.786377	0.227647
AktPG17	AktPG34	0.191943	0.847558	0.226466
AktPG6	AktPG28	0.468714	2.07534	0.225849
AktPG37	AktPG40	0.564739	2.50067	0.225835
AktPG38	AktPG43	0.792117	3.51256	0.22551
AktPG2	AktPG3	0.285552	1.26719	0.225343
AktPG12	AktPG17	0.303682	1.34938	0.225053
AktPG33	AktPG46	0.21764	0.969221	0.224551
AktPG15	AktPG19	0.691245	3.09609	0.223264
AktPG35	AktPG37	0.842484	3.77562	0.223138
AktPG34	AktPG38	0.580306	2.60313	0.222926
AktPG6	AktPG26	0.47094	2.12111	0.222026
AktPG12	AktPG38	0.608261	2.75756	0.220579
AktPG1	AktPG25	0.781918	3.546	0.220507
AktPG16	AktPG35	0.884107	4.02197	0.219819
AktPG21	AktPG40	0.826922	3.76312	0.219744
AktPG21	AktPG47	0.826922	3.76312	0.219744
AktPG13	AktPG33	0.5883	2.68509	0.219098
AktPG20	AktPG33	0.582672	2.66079	0.218985
AktPG37	AktPG47	0.567592	2.59604	0.218638
AktPG23	AktPG25	0.565532	2.59377	0.218035
AktPG18	AktPG21	0.787064	3.6142	0.21777
AktPG28	AktPG38	0.568115	2.61658	0.217121
AktPG12	AktPG41	0.248285	1.14494	0.216854
AktPG2	AktPG37	0.592139	2.73639	0.216394
AktPG2	AktPG12	0.557398	2.57642	0.216346
AktPG36	AktPG38	0.669671	3.1085	0.215432
AktPG10	AktPG30	0.675973	3.14602	0.214866
AktPG7	AktPG41	0.834645	3.89121	0.214495
AktPG12	AktPG42	0.250097	1.16671	0.214361
AktPG31	AktPG38	0.843242	3.94821	0.213576
AktPG3	AktPG16	0.590397	2.76984	0.213152
AktPG1	AktPG43	0.593405	2.79286	0.212473
AktPG13	AktPG29	0.62188	2.92854	0.212351
AktPG3	AktPG29	0.66732	3.16411	0.210903
AktPG2	AktPG18	0.398964	1.89893	0.210099
AktPG3	AktPG46	0.56134	2.67688	0.209699
AktPG27	AktPG29	0.543945	2.59698	0.209453
AktPG3	AktPG12	0.589338	2.81537	0.209329
AktPG6	AktPG47	0.511546	2.4499	0.208803
AktPG2	AktPG38	0.638608	3.05891	0.20877
AktPG2	AktPG30	0.615628	2.95685	0.208204
AktPG17	AktPG19	0.6767	3.25057	0.208179
AktPG34	AktPG46	0.209755	1.0092	0.207843
AktPG22	AktPG47	0.549765	2.64758	0.207648
AktPG39	AktPG40	0.585509	2.82248	0.207445
AktPG3	AktPG25	0.648583	3.14602	0.20616
AktPG3	AktPG22	0.571563	2.77877	0.205689
AktPG38	AktPG42	0.573981	2.79422	0.205417
AktPG24	AktPG26	0.604324	2.94264	0.205368
AktPG15	AktPG37	0.571047	2.79659	0.204194
AktPG2	AktPG39	0.612929	3.00267	0.204128
AktPG17	AktPG40	0.335808	1.6452	0.204114
AktPG27	AktPG30	0.499132	2.44601	0.20406
AktPG7	AktPG27	0.798875	3.92588	0.20349
AktPG22	AktPG34	0.573825	2.82836	0.202883
AktPG6	AktPG12	0.486358	2.39809	0.20281
AktPG20	AktPG39	0.650974	3.21034	0.202775
AktPG18	AktPG29	0.611408	3.01613	0.202713
AktPG26	AktPG47	0.669366	3.30275	0.202669
AktPG33	AktPG38	0.577832	2.85269	0.202557
AktPG28	AktPG34	0.617876	3.05343	0.202355
AktPG12	AktPG33	0.293353	1.45145	0.20211
AktPG14	AktPG19	0.122749	0.607535	0.202045
AktPG7	AktPG13	0.841877	4.17043	0.201868
AktPG15	AktPG39	0.561192	2.78177	0.201739
AktPG1	AktPG35	0.165723	0.821779	0.201663
AktPG10	AktPG13	0.681459	3.37928	0.201658
AktPG3	AktPG18	0.476025	2.36623	0.201174
AktPG15	AktPG34	0.17023	0.847076	0.200962
AktPG22	AktPG36	0.539295	2.68687	0.200715
AktPG30	AktPG40	0.583026	2.91234	0.200191
AktPG17	AktPG47	0.335808	1.67851	0.200063
AktPG7	AktPG23	0.842385	4.21476	0.199866
AktPG23	AktPG27	0.46086	2.3061	0.199844
AktPG42	AktPG46	0.305939	1.53151	0.199764
AktPG13	AktPG27	0.549561	2.75872	0.199209
AktPG15	AktPG40	0.323433	1.62416	0.199139
AktPG6	AktPG29	0.479032	2.418	0.198111
AktPG17	AktPG18	0.566311	2.86077	0.197958
AktPG39	AktPG47	0.58843	2.97299	0.197926
AktPG7	AktPG30	0.71891	3.64598	0.197179
AktPG30	AktPG36	0.616157	3.14941	0.195642
AktPG13	AktPG38	0.500987	2.56713	0.195155
AktPG15	AktPG47	0.323433	1.65862	0.195002
AktPG7	AktPG15	0.818034	4.21693	0.193988
AktPG33	AktPG42	0.267685	1.38174	0.19373
AktPG12	AktPG39	0.57215	2.95387	0.193695
AktPG22	AktPG40	0.546889	2.82488	0.193597
AktPG16	AktPG28	0.61398	3.17655	0.193285
AktPG5	AktPG14	0.158216	0.821801	0.192524
AktPG41	AktPG46	0.326973	1.70207	0.192103
AktPG24	AktPG27	0.562533	2.93141	0.191898
AktPG6	AktPG18	0.580867	3.03424	0.191438
AktPG3	AktPG33	0.57329	2.99984	0.191107
AktPG17	AktPG23	0.572627	3.01643	0.189836
AktPG33	AktPG40	0.305012	1.61844	0.188461
AktPG9	AktPG14	0.761107	4.0413	0.188332
AktPG11	AktPG18	0.628363	3.33733	0.188283
AktPG2	AktPG22	0.570325	3.03229	0.188084
AktPG3	AktPG13	0.617388	3.29012	0.187649
AktPG6	AktPG30	0.450853	2.4032	0.187605
AktPG25	AktPG26	0.578892	3.09091	0.187289
AktPG30	AktPG47	0.583026	3.12057	0.186833
AktPG17	AktPG41	0.289519	1.55018	0.186765
AktPG33	AktPG47	0.307062	1.64604	0.186546
AktPG22	AktPG28	0.563325	3.02142	0.186444
AktPG20	AktPG22	0.556519	2.98679	0.186327
AktPG23	AktPG41	0.63877	3.42904	0.186283
AktPG8	AktPG43	0.508806	2.73281	0.186184
AktPG33	AktPG41	0.270722	1.45468	0.186105
AktPG15	AktPG20	0.5979	3.21392	0.186034
AktPG6	AktPG27	0.460187	2.47539	0.185904
AktPG17	AktPG28	0.579549	3.12306	0.185571
AktPG15	AktPG16	0.25992	1.41179	0.184106
AktPG17	AktPG42	0.29043	1.58066	0.183739
AktPG16	AktPG41	0.226744	1.23908	0.182994
AktPG15	AktPG42	0.285316	1.55991	0.182906
AktPG2	AktPG28	0.634924	3.48099	0.182398
AktPG34	AktPG42	0.246016	1.3629	0.18051
AktPG15	AktPG41	0.282675	1.56714	0.180377
AktPG9	AktPG23	0.855907	4.75466	0.180014
AktPG16	AktPG33	0.248917	1.38321	0.179956
AktPG2	AktPG42	0.582949	3.26989	0.178278
AktPG5	AktPG47	0.664955	3.73416	0.178073
AktPG16	AktPG42	0.231746	1.30373	0.177756
AktPG16	AktPG46	0.267258	1.50402	0.177695
AktPG9	AktPG18	0.802153	4.5194	0.177491
AktPG27	AktPG39	0.578165	3.26398	0.177135
AktPG18	AktPG23	0.636899	3.60361	0.17674
AktPG18	AktPG28	0.608586	3.4538	0.176208
AktPG24	AktPG36	0.656645	3.72959	0.176064
AktPG15	AktPG18	0.551883	3.13549	0.176011
AktPG9	AktPG31	0.467904	2.66071	0.175857
AktPG3	AktPG41	0.607066	3.46348	0.175276
AktPG23	AktPG24	0.575373	3.29686	0.174521
AktPG26	AktPG40	0.665924	3.82261	0.174207
AktPG40	AktPG46	0.353628	2.03013	0.17419
AktPG9	AktPG30	0.749808	4.31348	0.173829
AktPG39	AktPG44	0.669296	3.85409	0.173659
AktPG34	AktPG41	0.251855	1.45564	0.17302
AktPG26	AktPG44	0.65366	3.78693	0.17261
AktPG16	AktPG36	0.549819	3.19935	0.171853
AktPG2	AktPG41	0.588621	3.43042	0.171589
AktPG16	AktPG17	0.261695	1.53023	0.171016
AktPG13	AktPG28	0.587867	3.43954	0.170914
AktPG15	AktPG28	0.566655	3.333	0.170014
AktPG46	AktPG47	0.353628	2.08676	0.169463
AktPG39	AktPG46	0.607723	3.58686	0.16943
AktPG36	AktPG39	0.614223	3.62533	0.169425
AktPG33	AktPG34	0.0699164	0.414051	0.168859
AktPG1	AktPG7	0.546986	3.24563	0.16853
AktPG7	AktPG31	0.40092	2.37921	0.16851
AktPG18	AktPG33	0.629108	3.7355	0.168413
AktPG34	AktPG40	0.296013	1.75841	0.168341
AktPG8	AktPG9	0.511175	3.03802	0.168259
AktPG12	AktPG34	0.276519	1.66072	0.166505
AktPG34	AktPG47	0.297974	1.79013	0.166454
AktPG17	AktPG39	0.56875	3.41798	0.166399
AktPG41	AktPG47	0.326279	1.96308	0.166207
AktPG31	AktPG43	0.450396	2.71003	0.166196
AktPG5	AktPG29	0.59043	3.6177	0.163206
AktPG18	AktPG20	0.644719	3.95843	0.162872
AktPG23	AktPG44	0.63577	3.91425	0.162424
AktPG16	AktPG40	0.318797	1.9747	0.161441
AktPG23	AktPG28	0.47867	2.96507	0.161436
AktPG40	AktPG41	0.324245	2.02338	0.16025
AktPG22	AktPG26	0.578084	3.63117	0.159201
AktPG23	AktPG42	0.613063	3.86029	0.158813
AktPG16	AktPG47	0.320533	2.02697	0.158134
AktPG12	AktPG47	0.342051	2.18307	0.156683
AktPG11	AktPG36	0.624414	3.986	0.156652
AktPG15	AktPG23	0.5602	3.58624	0.156208
AktPG9	AktPG28	0.874923	5.63724	0.155204
AktPG12	AktPG40	0.339954	2.19439	0.154919
AktPG5	AktPG12	0.672421	4.34149	0.154883
AktPG16	AktPG22	0.562297	3.63795	0.154564
AktPG6	AktPG15	0.513219	3.33267	0.153996
AktPG3	AktPG15	0.555049	3.62919	0.15294
AktPG6	AktPG38	0.485547	3.17558	0.1529
AktPG7	AktPG46	0.820891	5.47231	0.150008
AktPG14	AktPG33	0.624565	4.17626	0.149551
AktPG11	AktPG44	0.103143	0.691516	0.149155
AktPG11	AktPG32	0.770045	5.17916	0.148681
AktPG16	AktPG34	0.218578	1.47588	0.1481
AktPG7	AktPG45	0.444034	3.01816	0.147121
AktPG8	AktPG31	0.0904297	0.616238	0.146745
AktPG14	AktPG22	0.589167	4.09672	0.143814
AktPG9	AktPG45	0.424462	2.96551	0.143133
AktPG21	AktPG33	0.705856	4.9549	0.142456
AktPG3	AktPG17	0.574681	4.06948	0.141217
AktPG11	AktPG14	0.485935	3.48653	0.139375
AktPG5	AktPG40	0.664955	4.77389	0.13929
AktPG22	AktPG23	0.556536	4.04443	0.137605
AktPG7	AktPG8	0.387825	2.82471	0.137297
AktPG9	AktPG21	0.436459	3.18489	0.13704
AktPG23	AktPG30	0.458514	3.4874	0.131477
AktPG11	AktPG20	0.292715	2.23645	0.130883
AktPG12	AktPG13	0.589551	4.52011	0.130428
AktPG12	AktPG19	0.649337	4.98771	0.130187
AktPG5	AktPG19	0.0936784	0.723552	0.12947
AktPG7	AktPG32	0.43304	3.37968	0.128131
AktPG12	AktPG30	0.574882	4.58692	0.125331
AktPG13	AktPG30	0.595762	4.94185	0.120554
AktPG20	AktPG44	0.280385	2.42813	0.115474
AktPG6	AktPG39	0.533989	4.63354	0.115244
AktPG25	AktPG37	0.438281	3.84086	0.11411
AktPG42	AktPG47	0.319968	2.91645	0.109712
AktPG8	AktPG35	0.50173	4.61905	0.108622
AktPG7	AktPG43	0.526741	4.89345	0.107642
AktPG9	AktPG32	0.183431	1.72626	0.106259
AktPG21	AktPG43	0.339223	3.30362	0.102682
AktPG40	AktPG42	0.317953	3.15853	0.100665
AktPG25	AktPG38	0.427596	4.31284	0.0991449
AktPG10	AktPG36	0.369958	4.21553	0.0877607
AktPG2	AktPG4	0.413176	4.86576	0.0849148
AktPG9	AktPG12	0.790191	25.7542	0.0306821
