# Supplementary material for: Genome-Wide Analysis of the Polygalacturonase Gene Family Sheds Light on the Characteristics, Evolutionary History, and Putative Function of Akebia trifoliata
Source: Int J Mol Sci. 2023 Nov 30;24(23):16973. doi: 10.3390/ijms242316973 (PMC10707396; doi:10.3390/ijms242316973)
Supplement: Supplementary file 1 [file ijms-24-16973-s001.zip › Table S2 Duplication type distribution .xlsx]

## Sheet: Sheet1
Table S2: The duplication type of different gene family of A. trifoliata
Gene Family Name	Duplication Type Distribution					Reference
	WGD or Segmental	Tandem	Dispersed	Proximal	Others
NBS	0.0273973	0.452055	0.39726	0.123288		Yu, Zhong et al. 2021
MADS-box	0.574468	0.0638298			0.361702	Zhong, Yang et al. 2022
WRKY	0.666667	0.0793	0.253968			Zhu, Zhong et al. 2022
NAC		0.247525			0.752475	Liu, Chen et al. 2023
SOD	0.384615		0.615385			Yang, Zhang et al. 2023
Dof	0.804878	0.0243902	0.170732			Zhang, Zhong et al. 2023
PG	0.489362	0.212766	0.234043	0.0638298
